# Supplementary material for: Dietary methionine deficiency stunts growth and increases fat deposition via suppression of fatty acids transportation and hepatic catabolism in Pekin ducks
Source: J Anim Sci Biotechnol. 2022 May 18;13:61. doi: 10.1186/s40104-022-00709-z (PMC9115956; doi:10.1186/s40104-022-00709-z)
Supplement: Supplementary file 2 — Additional file 2: Table S3. Differentially expressed proteins in livers of Pekin ducks at 42 days of age induced by dietary methionine deficiency. Table S4. The KEGG signal pathway of differentially expressed proteins [file 40104_2022_709_MOESM2_ESM.xlsx]

## Sheet: Table S3
Table S3 The hepatic differently expressed proteins in Pekin ducks by dietary methionine deficiency
N	Accession	Name	Samesets	Diff_state	Met-D:Met-A	P value
827	tr|U3IY44|U3IY44_ANAPL	Uncharacterized protein OS=Anas platyrhynchos OX=8839 PE=3 SV=1	tr|R0JS12|R0JS12_ANAPL	up	7.15113	0.00242111
795	tr|U3J8T9|U3J8T9_ANAPL	Amine oxidase OS=Anas platyrhynchos OX=8839 GN=IL4I1 PE=3 SV=1	tr|R0LNY8|R0LNY8_ANAPL	up	3.85432	0.00150525
1325	tr|U3IJU0|U3IJU0_ANAPL	Leucine rich repeat containing 58 OS=Anas platyrhynchos OX=8839 GN=LRRC58 PE=4 SV=1		up	3.7824	0.0375458
341	tr|U3I073|U3I073_ANAPL	Fatty acid binding protein 1 OS=Anas platyrhynchos OX=8839 GN=LOC101800641 PE=4 SV=1		up	3.29329	5.90479e-05
86	tr|U3IE74|U3IE74_ANAPL	L-lactate dehydrogenase OS=Anas platyrhynchos OX=8839 GN=LOC101799210 PE=3 SV=1	tr|R0KPC7|R0KPC7_ANAPL	up	3.10843	4.89333e-07
994	tr|U3I466|U3I466_ANAPL	Uncharacterized protein OS=Anas platyrhynchos OX=8839 PE=4 SV=1		up	3.05174	0.0391829
1085	tr|U3J0P1|U3J0P1_ANAPL	Lysozyme OS=Anas platyrhynchos OX=8839 GN=LYZ PE=3 SV=1		up	2.85079	0.0310645
922	sp|P02740|SAA_ANAPL	Serum amyloid A protein OS=Anas platyrhynchos OX=8839 PE=1 SV=2		up	2.75524	0.00394835
276	tr|U3IKR7|U3IKR7_ANAPL	10-formyltetrahydrofolate dehydrogenase OS=Anas platyrhynchos OX=8839 GN=ALDH1L2 PE=3 SV=1		up	2.28917	6.66053e-07
521	tr|R0LDN0|R0LDN0_ANAPL	Deleted in malignant brain tumors 1 protein OS=Anas platyrhynchos OX=8839 GN=Anapl_13855 PE=4 SV=1		up	2.22391	0.000161159
524	tr|U3J667|U3J667_ANAPL	Uncharacterized protein OS=Anas platyrhynchos OX=8839 PE=3 SV=1		up	2.00986	0.00659726
297	tr|R0L6Q1|R0L6Q1_ANAPL	Delta-1-pyrroline-5-carboxylate synthetase (Fragment) OS=Anas platyrhynchos OX=8839 GN=Anapl_12734 PE=3 SV=1		up	2.00918	0.00387694
415	tr|U3IYB6|U3IYB6_ANAPL	Aminopeptidase OS=Anas platyrhynchos OX=8839 GN=ENPEP PE=3 SV=1		up	1.97475	0.0250416
141	tr|U3I9E6|U3I9E6_ANAPL	Fibrinogen beta chain OS=Anas platyrhynchos OX=8839 GN=FGB PE=4 SV=1	tr|R0JS80|R0JS80_ANAPL	up	1.96838	0.00434798
865	tr|R0LCZ3|R0LCZ3_ANAPL	Nidogen-1 (Fragment) OS=Anas platyrhynchos OX=8839 GN=Anapl_11042 PE=4 SV=1		up	1.92475	0.00255505
353	tr|U3I2N1|U3I2N1_ANAPL	Uncharacterized protein OS=Anas platyrhynchos OX=8839 PE=4 SV=1		up	1.92354	0.00124385
167	tr|U3IA23|U3IA23_ANAPL	Fibrinogen gamma chain OS=Anas platyrhynchos OX=8839 GN=FGG PE=4 SV=1		up	1.90276	0.000856457
1159	tr|U3J9N7|U3J9N7_ANAPL	Flavin-containing monooxygenase OS=Anas platyrhynchos OX=8839 GN=FMO5 PE=3 SV=1		up	1.73992	0.0415224
395	tr|U3J2I3|U3J2I3_ANAPL	5'-nucleotidase, cytosolic II OS=Anas platyrhynchos OX=8839 GN=NT5C2 PE=4 SV=1	tr|R0J961|R0J961_ANAPL	up	1.72967	0.0124361
159	tr|R0JSX9|R0JSX9_ANAPL	Fibrinogen alpha chain (Fragment) OS=Anas platyrhynchos OX=8839 GN=Anapl_07733 PE=4 SV=1		up	1.72645	0.0021133
313	tr|U3I5T1|U3I5T1_ANAPL	Glutamate-cysteine ligase catalytic subunit OS=Anas platyrhynchos OX=8839 GN=GCLC PE=4 SV=1	tr|R0M882|R0M882_ANAPL	up	1.69856	0.0277365
375	tr|U3IDM0|U3IDM0_ANAPL	Tyrosine--tRNA ligase OS=Anas platyrhynchos OX=8839 GN=YARS PE=3 SV=1		up	1.69821	0.0096634
106	tr|U3ID81|U3ID81_ANAPL	Regucalcin OS=Anas platyrhynchos OX=8839 GN=RGN PE=4 SV=1		up	1.6809	0.00144207
220	tr|U3ICA9|U3ICA9_ANAPL	Dehydrogenase/reductase 7 OS=Anas platyrhynchos OX=8839 GN=DHRS7 PE=3 SV=1	tr|R0KQM7|R0KQM7_ANAPL	up	1.68033	0.0271853
408	tr|U3IWF6|U3IWF6_ANAPL	Uncharacterized protein OS=Anas platyrhynchos OX=8839 GN=LOC101804020 PE=4 SV=1		up	1.66279	0.00679107
1289	tr|U3I4B4|U3I4B4_ANAPL	Mitogen-activated protein kinase OS=Anas platyrhynchos OX=8839 GN=MAPK14 PE=4 SV=1		up	1.64444	0.0194719
728	tr|U3IN20|U3IN20_ANAPL	Uncharacterized protein OS=Anas platyrhynchos OX=8839 GN=HPX PE=4 SV=1		up	1.61224	0.0402748
74	tr|U3I853|U3I853_ANAPL	Serine hydroxymethyltransferase OS=Anas platyrhynchos OX=8839 GN=SHMT2 PE=3 SV=1		up	1.56179	0.00335475
451	tr|R0L6X5|R0L6X5_ANAPL	26S protease regulatory subunit 8 (Fragment) OS=Anas platyrhynchos OX=8839 GN=PSMC5 PE=3 SV=1		up	1.55376	0.0441573
315	tr|U3J7S6|U3J7S6_ANAPL	Uncharacterized protein OS=Anas platyrhynchos OX=8839 GN=LOC101796596 PE=3 SV=1	tr|R0LI93|R0LI93_ANAPL	up	1.53924	0.00865962
371	tr|U3IDS0|U3IDS0_ANAPL	Isoleucyl-tRNA synthetase OS=Anas platyrhynchos OX=8839 GN=IARS PE=3 SV=1		up	1.53636	0.0127843
594	tr|U3IQV8|U3IQV8_ANAPL	Complement C6 OS=Anas platyrhynchos OX=8839 GN=C6 PE=4 SV=1		up	1.51314	0.0228241
259	tr|R0K2I4|R0K2I4_ANAPL	Lon protease homolog (Fragment) OS=Anas platyrhynchos OX=8839 GN=Anapl_10871 PE=3 SV=1		up	1.50373	0.0368101
2827	tr|R0JTC5|R0JTC5_ANAPL	Serine/threonine-protein kinase MRCK beta (Fragment) OS=Anas platyrhynchos OX=8839 GN=Anapl_00716 PE=3 SV=1		up	1.49907	0.0380036
599	tr|U3J090|U3J090_ANAPL	Uncharacterized protein OS=Anas platyrhynchos OX=8839 GN=HARS PE=4 SV=1	tr|R0M6T0|R0M6T0_ANAPL	up	1.45768	0.036374
120	tr|R0JGG2|R0JGG2_ANAPL	3-hydroxy-3-methylglutaryl coenzyme A synthase (Fragment) OS=Anas platyrhynchos OX=8839 GN=HMGCS1 PE=3 SV=1		up	1.44864	0.0155217
821	tr|U3J788|U3J788_ANAPL	ASPSCR1, UBX domain containing tether for SLC2A4 OS=Anas platyrhynchos OX=8839 GN=ASPSCR1 PE=4 SV=1		up	1.44219	0.0239845
257	tr|U3J8D5|U3J8D5_ANAPL	Uncharacterized protein OS=Anas platyrhynchos OX=8839 GN=LOC101796420 PE=3 SV=1	tr|R0LUG4|R0LUG4_ANAPL	up	1.42938	0.0157
132	tr|U3ILW3|U3ILW3_ANAPL	Uncharacterized protein OS=Anas platyrhynchos OX=8839 GN=AARS PE=3 SV=1		up	1.4159	0.0413483
1087	tr|U3J030|U3J030_ANAPL	Golgi integral membrane protein 4 OS=Anas platyrhynchos OX=8839 GN=GOLIM4 PE=4 SV=1	tr|R0L4A5|R0L4A5_ANAPL	up	1.40525	0.0441606
149	tr|U3I742|U3I742_ANAPL	Uncharacterized protein OS=Anas platyrhynchos OX=8839 PE=4 SV=1		up	1.39814	0.00170638
696	tr|U3J0T0|U3J0T0_ANAPL	Amine oxidase OS=Anas platyrhynchos OX=8839 GN=MAOA PE=3 SV=1	tr|R0M1F3|R0M1F3_ANAPL	up	1.38449	0.0463899
23	tr|U3J9R8|U3J9R8_ANAPL	Alpha-1,4 glucan phosphorylase OS=Anas platyrhynchos OX=8839 GN=PYGL PE=3 SV=1		up	1.34137	0.00956572
1610	tr|U3IPF7|U3IPF7_ANAPL	Gamma-tubulin complex component OS=Anas platyrhynchos OX=8839 GN=TUBGCP3 PE=3 SV=1		up	1.31558	0.0367302
31	tr|R0JSM9|R0JSM9_ANAPL	Heat shock protein HSP 90-alpha (Fragment) OS=Anas platyrhynchos OX=8839 GN=Anapl_00734 PE=3 SV=1	tr|U3J1E1|U3J1E1_ANAPL	up	1.29886	0.0202535
672	tr|U3J927|U3J927_ANAPL	Threonyl-tRNA synthetase OS=Anas platyrhynchos OX=8839 GN=TARS PE=3 SV=1	tr|R0JHN3|R0JHN3_ANAPL	up	1.29036	0.0211752
206	tr|U3IFM7|U3IFM7_ANAPL	Periostin OS=Anas platyrhynchos OX=8839 GN=POSTN PE=4 SV=1	tr|R0LNU6|R0LNU6_ANAPL	up	1.28338	0.0182538
2326	tr|U3J5P2|U3J5P2_ANAPL	Formin binding protein 4 OS=Anas platyrhynchos OX=8839 GN=FNBP4 PE=4 SV=1		up	1.28264	0.0360745
109	tr|U3J8L3|U3J8L3_ANAPL	Solute carrier family 25 member 13 OS=Anas platyrhynchos OX=8839 GN=SLC25A13 PE=3 SV=1		up	1.27468	0.0481785
205	tr|U3I8U0|U3I8U0_ANAPL	Uncharacterized protein OS=Anas platyrhynchos OX=8839 PE=4 SV=1		up	1.26838	0.0489264
792	tr|U3IR47|U3IR47_ANAPL	Prenylcysteine oxidase 1 OS=Anas platyrhynchos OX=8839 GN=PCYOX1 PE=3 SV=1		up	1.26454	0.0416392
644	tr|U3I9V5|U3I9V5_ANAPL	ADP ribosylation factor 1 OS=Anas platyrhynchos OX=8839 GN=ARF1 PE=3 SV=1		up	1.25796	0.0252113
2070	tr|U3J438|U3J438_ANAPL	Mitochondrial ribosomal protein L19 OS=Anas platyrhynchos OX=8839 GN=MRPL19 PE=4 SV=1	tr|R0K8R7|R0K8R7_ANAPL	up	1.2349	0.0238226
1998	tr|U3I5C6|U3I5C6_ANAPL	Catenin beta like 1 OS=Anas platyrhynchos OX=8839 GN=CTNNBL1 PE=4 SV=1	tr|R0KY06|R0KY06_ANAPL	up	1.22626	0.00751551
24	tr|U3I640|U3I640_ANAPL	Heat shock protein family A (Hsp70) member 5 OS=Anas platyrhynchos OX=8839 GN=HSPA5 PE=3 SV=1		up	1.22432	0.0028212
484	tr|U3ITB1|U3ITB1_ANAPL	Uncharacterized protein OS=Anas platyrhynchos OX=8839 PE=4 SV=1		up	1.21777	0.0381466
111	tr|R0LR17|R0LR17_ANAPL	S-adenosylmethionine synthase (Fragment) OS=Anas platyrhynchos OX=8839 GN=MAT1A PE=3 SV=1		down	0.830553	0.0346287
242	tr|U3IP37|U3IP37_ANAPL	Apoptosis inducing factor mitochondria associated 1 OS=Anas platyrhynchos OX=8839 GN=AIFM1 PE=4 SV=1		down	0.825775	0.0261866
988	tr|R0JE46|R0JE46_ANAPL	Microsomal glutathione S-transferase 3 (Fragment) OS=Anas platyrhynchos OX=8839 GN=MGST3 PE=4 SV=1		down	0.825337	0.026742
281	tr|U3J5E2|U3J5E2_ANAPL	S-(hydroxymethyl)glutathione dehydrogenase OS=Anas platyrhynchos OX=8839 GN=ADH5 PE=3 SV=1		down	0.820558	0.0204523
627	tr|U3IQM6|U3IQM6_ANAPL	Septin 7 OS=Anas platyrhynchos OX=8839 GN=SEPT7 PE=3 SV=1	tr|R0LHU8|R0LHU8_ANAPL	down	0.813227	0.00914458
80	tr|Q7ZYV1|Q7ZYV1_ANAPL	Sodium/potassium-transporting ATPase subunit alpha OS=Anas platyrhynchos OX=8839 GN=ATP1A1 PE=2 SV=1		down	0.811814	0.031332
946	tr|R0LDL0|R0LDL0_ANAPL	Glutathione S-transferase theta-1 (Fragment) OS=Anas platyrhynchos OX=8839 GN=Anapl_06111 PE=3 SV=1		down	0.810809	0.0444803
27	tr|R0J982|R0J982_ANAPL	Myosin-10 (Fragment) OS=Anas platyrhynchos OX=8839 GN=Anapl_12585 PE=3 SV=1		down	0.802101	0.0229702
174	tr|U3ICK7|U3ICK7_ANAPL	Phosphoserine aminotransferase OS=Anas platyrhynchos OX=8839 GN=PSAT1 PE=3 SV=1		down	0.769928	0.00596927
291	tr|U3IS58|U3IS58_ANAPL	Dehydrogenase E1 and transketolase domain containing 1 OS=Anas platyrhynchos OX=8839 GN=DHTKD1 PE=4 SV=1	tr|R0LS85|R0LS85_ANAPL	down	0.76584	0.032008
368	tr|R0M1C8|R0M1C8_ANAPL	40S ribosomal protein S7 (Fragment) OS=Anas platyrhynchos OX=8839 GN=RPS7 PE=3 SV=1		down	0.76413	0.0452948
76	tr|U3I998|U3I998_ANAPL	NADH:ubiquinone oxidoreductase core subunit S1 OS=Anas platyrhynchos OX=8839 GN=NDUFS1 PE=3 SV=1	tr|R0K082|R0K082_ANAPL	down	0.762873	0.0373184
161	tr|R0KC12|R0KC12_ANAPL	Succinate-CoA ligase subunit beta (Fragment) OS=Anas platyrhynchos OX=8839 GN=Anapl_03603 PE=3 SV=1		down	0.761261	0.0173119
279	tr|R0LGH7|R0LGH7_ANAPL	Homogentisate 1,2-dioxygenase (Fragment) OS=Anas platyrhynchos OX=8839 GN=Anapl_13528 PE=4 SV=1		down	0.75569	0.0267546
41	tr|U3IR67|U3IR67_ANAPL	Hydroxysteroid 17-beta dehydrogenase 4 OS=Anas platyrhynchos OX=8839 GN=HSD17B4 PE=4 SV=1		down	0.754159	0.00110258
56	tr|U3I5Q8|U3I5Q8_ANAPL	IQ motif containing GTPase activating protein 2 OS=Anas platyrhynchos OX=8839 GN=IQGAP2 PE=4 SV=1		down	0.754124	0.0109701
618	tr|U3INY2|U3INY2_ANAPL	Dihydrolipoamide S-succinyltransferase OS=Anas platyrhynchos OX=8839 GN=DLST PE=4 SV=1	tr|R0LUR9|R0LUR9_ANAPL	down	0.746179	0.0470622
116	tr|R0LSV8|R0LSV8_ANAPL	Electron transfer flavoprotein-ubiquinone oxidoreductase, mitochondrial (Fragment) OS=Anas platyrhynchos OX=8839 GN=Anapl_04151 PE=4 SV=1		down	0.744783	0.00161123
84	tr|U3I6S1|U3I6S1_ANAPL	Uncharacterized protein OS=Anas platyrhynchos OX=8839 GN=HADHB PE=3 SV=1		down	0.742824	0.0117778
311	tr|R0KYW6|R0KYW6_ANAPL	Phosphoglycerate mutase 1 (Fragment) OS=Anas platyrhynchos OX=8839 GN=Anapl_15860 PE=4 SV=1		down	0.739563	0.030739
648	tr|U3IHZ7|U3IHZ7_ANAPL	Delta-aminolevulinic acid dehydratase OS=Anas platyrhynchos OX=8839 GN=ALAD PE=3 SV=1		down	0.739555	0.0190805
267	tr|U3INW1|U3INW1_ANAPL	Sideroflexin OS=Anas platyrhynchos OX=8839 GN=SFXN1 PE=3 SV=1	tr|R0L703|R0L703_ANAPL	down	0.738048	0.0105436
316	tr|U3ILQ9|U3ILQ9_ANAPL	Uncharacterized protein OS=Anas platyrhynchos OX=8839 GN=LOC101794959 PE=3 SV=1	tr|R0JK73|R0JK73_ANAPL	down	0.721917	0.0146547
236	tr|R0JJ64|R0JJ64_ANAPL	Cytochrome P450 2H1 (Fragment) OS=Anas platyrhynchos OX=8839 GN=LOC101797666 PE=3 SV=1		down	0.719521	0.00532088
95	tr|U3J4Z9|U3J4Z9_ANAPL	Acyl-CoA synthetase long chain family member 5 OS=Anas platyrhynchos OX=8839 GN=ACSL5 PE=4 SV=1		down	0.719049	0.00588212
1771	tr|U3IGL9|U3IGL9_ANAPL	FLII, actin remodeling protein OS=Anas platyrhynchos OX=8839 GN=FLII PE=4 SV=1		down	0.70368	0.0497721
287	tr|U3I7S8|U3I7S8_ANAPL	Histidine ammonia-lyase OS=Anas platyrhynchos OX=8839 GN=HAL PE=3 SV=1	tr|R0LGR4|R0LGR4_ANAPL	down	0.698685	0.0367162
293	tr|R0JV77|R0JV77_ANAPL	Sulfide:quinone oxidoreductase, mitochondrial (Fragment) OS=Anas platyrhynchos OX=8839 GN=SQOR PE=4 SV=1		down	0.694504	0.0288138
143	tr|U3J0G1|U3J0G1_ANAPL	Chaperonin containing TCP1 subunit 2 OS=Anas platyrhynchos OX=8839 GN=CCT2 PE=3 SV=1		down	0.693387	0.00836475
862	tr|R0LB94|R0LB94_ANAPL	Guanidinoacetate N-methyltransferase OS=Anas platyrhynchos OX=8839 GN=Anapl_15096 PE=4 SV=1		down	0.689524	0.0323063
294	tr|R0M006|R0M006_ANAPL	Alpha-aminoadipic semialdehyde synthase, mitochondrial (Fragment) OS=Anas platyrhynchos OX=8839 GN=Anapl_12608 PE=4 SV=1		down	0.688918	0.0163533
42	tr|R0LZB0|R0LZB0_ANAPL	Protein disulfide-isomerase (Fragment) OS=Anas platyrhynchos OX=8839 GN=Anapl_02744 PE=3 SV=1		down	0.688559	0.0215601
211	tr|U3IYQ3|U3IYQ3_ANAPL	Amine oxidase OS=Anas platyrhynchos OX=8839 GN=MAOB PE=3 SV=1	tr|R0K9H8|R0K9H8_ANAPL	down	0.684822	0.0406282
301	tr|U3I814|U3I814_ANAPL	Amidohydrolase domain containing 1 OS=Anas platyrhynchos OX=8839 GN=AMDHD1 PE=4 SV=1	tr|R0LK46|R0LK46_ANAPL	down	0.684452	0.0197767
204	tr|U3I535|U3I535_ANAPL	Aldo-keto reductase family 1 member D1 OS=Anas platyrhynchos OX=8839 GN=AKR1D1 PE=4 SV=1		down	0.682746	0.0104938
390	tr|U3J057|U3J057_ANAPL	Phosphatidylethanolamine binding protein 1 OS=Anas platyrhynchos OX=8839 GN=PEBP1 PE=4 SV=1	tr|R0KXU3|R0KXU3_ANAPL	down	0.681335	0.000822934
272	tr|R0KYB1|R0KYB1_ANAPL	Putative saccharopine dehydrogenase (Fragment) OS=Anas platyrhynchos OX=8839 GN=SCCPDH PE=4 SV=1		down	0.680478	0.0217495
13	tr|U3J7E0|U3J7E0_ANAPL	Aconitase 1 OS=Anas platyrhynchos OX=8839 GN=ACO1 PE=3 SV=1	tr|R0J775|R0J775_ANAPL	down	0.665617	0.000364238
1268	tr|U3I3M1|U3I3M1_ANAPL	3'-phosphoadenosine 5'-phosphosulfate synthase 2 OS=Anas platyrhynchos OX=8839 GN=PAPSS2 PE=3 SV=1	tr|R0LRD3|R0LRD3_ANAPL	down	0.657284	0.0370704
54	tr|R0L6N6|R0L6N6_ANAPL	Protein disulfide-isomerase (Fragment) OS=Anas platyrhynchos OX=8839 GN=PDIA3 PE=3 SV=1		down	0.65698	0.00352152
75	tr|U3IRP3|U3IRP3_ANAPL	Glucose-6-phosphate isomerase OS=Anas platyrhynchos OX=8839 GN=GPI PE=3 SV=1	tr|R0LKR3|R0LKR3_ANAPL	down	0.656621	0.0165641
710	tr|R0M489|R0M489_ANAPL	Glutathione S-transferase 3 (Fragment) OS=Anas platyrhynchos OX=8839 GN=LOC101796851 PE=4 SV=1		down	0.655396	0.0272453
51	tr|U3I3S5|U3I3S5_ANAPL	Nicotinamide nucleotide transhydrogenase OS=Anas platyrhynchos OX=8839 GN=NNT PE=4 SV=1		down	0.653812	0.00140501
127	tr|U3I6G0|U3I6G0_ANAPL	Uncharacterized protein OS=Anas platyrhynchos OX=8839 GN=GATM PE=4 SV=1	tr|R0JFP2|R0JFP2_ANAPL	down	0.64517	0.0060898
125	tr|U3IUB7|U3IUB7_ANAPL	Lamin B2 OS=Anas platyrhynchos OX=8839 GN=LMNB2 PE=3 SV=1		down	0.642209	0.00235562
119	sp|P13743|LDHB_ANAPL	L-lactate dehydrogenase B chain OS=Anas platyrhynchos OX=8839 GN=LDHB PE=1 SV=2		down	0.639646	0.00243569
83	tr|U3IUY3|U3IUY3_ANAPL	Serine hydroxymethyltransferase OS=Anas platyrhynchos OX=8839 GN=SHMT1 PE=3 SV=1		down	0.635428	0.00293168
509	tr|U3IXH5|U3IXH5_ANAPL	UDP-glucose 6-dehydrogenase OS=Anas platyrhynchos OX=8839 GN=UGDH PE=3 SV=1		down	0.634589	0.00450656
61	tr|U3IA60|U3IA60_ANAPL	Malate dehydrogenase OS=Anas platyrhynchos OX=8839 GN=MDH2 PE=3 SV=1	tr|R0M1C0|R0M1C0_ANAPL	down	0.634518	0.000144661
325	tr|U3IK89|U3IK89_ANAPL	ATP synthase, H+ transporting, mitochondrial F1 complex, gamma polypeptide 1 OS=Anas platyrhynchos OX=8839 GN=ATP5C1 PE=4 SV=1		down	0.634279	0.0186111
18	tr|U3I806|U3I806_ANAPL	Uncharacterized protein OS=Anas platyrhynchos OX=8839 GN=HADHA PE=3 SV=1		down	0.629266	0.000271452
91	tr|U3J8E6|U3J8E6_ANAPL	Uncharacterized protein OS=Anas platyrhynchos OX=8839 GN=LOC101794661 PE=3 SV=1	tr|R0K8V1|R0K8V1_ANAPL	down	0.624816	0.0129389
122	tr|R0JXM5|R0JXM5_ANAPL	Malate dehydrogenase (Fragment) OS=Anas platyrhynchos OX=8839 GN=MDH1 PE=3 SV=1		down	0.622808	0.000262135
147	tr|U3I2B5|U3I2B5_ANAPL	Solute carrier family 27 member 5 OS=Anas platyrhynchos OX=8839 PE=4 SV=1		down	0.618132	0.0243244
577	tr|U3IE28|U3IE28_ANAPL	Heterochromatin protein 1 binding protein 3 OS=Anas platyrhynchos OX=8839 GN=HP1BP3 PE=4 SV=1		down	0.614999	0.00520205
107	tr|U3ICQ7|U3ICQ7_ANAPL	Acetyltransferase component of pyruvate dehydrogenase complex OS=Anas platyrhynchos OX=8839 GN=DLAT PE=3 SV=1		down	0.614716	0.0174859
674	tr|U3ID73|U3ID73_ANAPL	Uncharacterized protein OS=Anas platyrhynchos OX=8839 GN=RPL7 PE=4 SV=1		down	0.610368	0.0077004
457	tr|R0L6Y7|R0L6Y7_ANAPL	Cystathionine beta-synthase (Fragment) OS=Anas platyrhynchos OX=8839 GN=Anapl_15440 PE=3 SV=1		down	0.6093	0.0224196
953	tr|U3ILY2|U3ILY2_ANAPL	Acyl-CoA-binding protein OS=Anas platyrhynchos OX=8839 GN=DBI PE=4 SV=1		down	0.608206	0.0123196
70	tr|U3ISI9|U3ISI9_ANAPL	Transaldolase OS=Anas platyrhynchos OX=8839 GN=TALDO1 PE=4 SV=1		down	0.606791	0.000504265
98	tr|U3IRL7|U3IRL7_ANAPL	Uncharacterized protein OS=Anas platyrhynchos OX=8839 GN=LOC101801727 PE=4 SV=1	tr|R0JL78|R0JL78_ANAPL	down	0.60653	0.0084282
94	tr|R0LHZ1|R0LHZ1_ANAPL	3-ketoacyl-CoA thiolase, mitochondrial (Fragment) OS=Anas platyrhynchos OX=8839 GN=ACAA2 PE=3 SV=1		down	0.604568	0.0121617
191	tr|U3J1B2|U3J1B2_ANAPL	Choline dehydrogenase OS=Anas platyrhynchos OX=8839 GN=CHDH PE=3 SV=1	tr|R0JWP0|R0JWP0_ANAPL	down	0.602274	0.0243141
154	tr|U3J928|U3J928_ANAPL	Acyl-coenzyme A oxidase OS=Anas platyrhynchos OX=8839 GN=ACOX1 PE=3 SV=1		down	0.601682	0.00108647
79	tr|R0K4R7|R0K4R7_ANAPL	Delta-1-pyrroline-5-carboxylate dehydrogenase, mitochondrial (Fragment) OS=Anas platyrhynchos OX=8839 GN=Anapl_04364 PE=3 SV=1		down	0.596636	2.32977e-05
114	tr|U3ITA9|U3ITA9_ANAPL	Uncharacterized protein OS=Anas platyrhynchos OX=8839 GN=ACADM PE=3 SV=1		down	0.59171	3.31173e-05
632	tr|R0LXL9|R0LXL9_ANAPL	Sulfotransferase (Fragment) OS=Anas platyrhynchos OX=8839 GN=Anapl_15271 PE=3 SV=1		down	0.591183	0.0268536
239	tr|U3INK6|U3INK6_ANAPL	Amidophosphoribosyltransferase OS=Anas platyrhynchos OX=8839 GN=PPAT PE=3 SV=1		down	0.582931	0.0450639
343	tr|R0JMW7|R0JMW7_ANAPL	Fatty aldehyde dehydrogenase (Fragment) OS=Anas platyrhynchos OX=8839 GN=Anapl_02624 PE=3 SV=1		down	0.581985	0.0268182
36	tr|U3I559|U3I559_ANAPL	Microsomal triglyceride transfer protein OS=Anas platyrhynchos OX=8839 GN=MTTP PE=4 SV=1	tr|R0L3F2|R0L3F2_ANAPL	down	0.579849	0.0160272
3	tr|R0JPE3|R0JPE3_ANAPL	C-1-tetrahydrofolate synthase, cytoplasmic (Fragment) OS=Anas platyrhynchos OX=8839 GN=Anapl_09506 PE=3 SV=1		down	0.579598	0.000161329
7	tr|U3IHG8|U3IHG8_ANAPL	Fructose-bisphosphate aldolase OS=Anas platyrhynchos OX=8839 GN=ALDOB PE=3 SV=1		down	0.578061	0.0305045
263	tr|U3IIH2|U3IIH2_ANAPL	Hydroxyacyl-CoA dehydrogenase OS=Anas platyrhynchos OX=8839 GN=HADH PE=4 SV=1		down	0.577889	0.0164678
135	tr|U3J7F4|U3J7F4_ANAPL	Electron transfer flavoprotein alpha subunit OS=Anas platyrhynchos OX=8839 GN=ETFA PE=4 SV=1		down	0.573224	0.0247384
783	tr|U3IJE0|U3IJE0_ANAPL	Glutathione peroxidase 4 OS=Anas platyrhynchos OX=8839 GN=GPX4 PE=4 SV=1		down	0.572426	0.0257553
344	tr|R0JZP6|R0JZP6_ANAPL	Caldesmon (Fragment) OS=Anas platyrhynchos OX=8839 GN=Anapl_05591 PE=4 SV=1		down	0.570513	0.0370949
32	tr|U3ILD0|U3ILD0_ANAPL	Uncharacterized protein OS=Anas platyrhynchos OX=8839 GN=LOC101802407 PE=4 SV=1		down	0.560795	0.00685967
192	tr|R0L7Q0|R0L7Q0_ANAPL	Fumarate hydratase (Fragment) OS=Anas platyrhynchos OX=8839 GN=FH PE=3 SV=1		down	0.558565	0.00188271
340	tr|U3ICH0|U3ICH0_ANAPL	Heat shock protein family E (Hsp10) member 1 OS=Anas platyrhynchos OX=8839 GN=HSPE1 PE=3 SV=1		down	0.555709	0.00683103
175	tr|R0L8I2|R0L8I2_ANAPL	Prohibitin (Fragment) OS=Anas platyrhynchos OX=8839 GN=PHB PE=4 SV=1		down	0.554056	0.0397184
1066	tr|R0L4R8|R0L4R8_ANAPL	Annexin (Fragment) OS=Anas platyrhynchos OX=8839 GN=ANXA13 PE=3 SV=1		down	0.547378	0.01634
369	tr|U3IKH5|U3IKH5_ANAPL	Agmatinase OS=Anas platyrhynchos OX=8839 GN=AGMAT PE=3 SV=1		down	0.532466	0.0474538
65	tr|U3J597|U3J597_ANAPL	Isocitrate dehydrogenase [NADP] OS=Anas platyrhynchos OX=8839 GN=IDH1 PE=3 SV=1	tr|R0LC52|R0LC52_ANAPL	down	0.520071	0.00475028
298	tr|U3J5N7|U3J5N7_ANAPL	Uncharacterized protein OS=Anas platyrhynchos OX=8839 GN=LOC101800414 PE=4 SV=1		down	0.510335	0.00134102
5	tr|U3J925|U3J925_ANAPL	ATP-citrate synthase OS=Anas platyrhynchos OX=8839 GN=ACLY PE=3 SV=1		down	0.504273	7.55413e-06
434	tr|U3IXQ0|U3IXQ0_ANAPL	3-hydroxyisobutyryl-CoA hydrolase, mitochondrial OS=Anas platyrhynchos OX=8839 GN=HIBCH PE=3 SV=1	tr|R0M3P0|R0M3P0_ANAPL	down	0.496124	0.0207907
112	tr|R0L320|R0L320_ANAPL	Methylmalonate-semialdehyde dehydrogenase [acylating], mitochondrial (Fragment) OS=Anas platyrhynchos OX=8839 GN=Anapl_05681 PE=4 SV=1		down	0.490499	0.00184557
725	tr|U3IHG9|U3IHG9_ANAPL	Ribosomal protein S20 OS=Anas platyrhynchos OX=8839 GN=RPS20 PE=3 SV=1		down	0.48462	0.0375732
101	tr|U3IKU2|U3IKU2_ANAPL	Sterol carrier protein 2 OS=Anas platyrhynchos OX=8839 GN=SCP2 PE=3 SV=1		down	0.481519	0.000379367
346	tr|R0LYJ7|R0LYJ7_ANAPL	ATP synthase subunit d, mitochondrial (Fragment) OS=Anas platyrhynchos OX=8839 GN=ATP5H PE=4 SV=1		down	0.47667	0.007553
30	tr|U3J1L1|U3J1L1_ANAPL	Glyceraldehyde-3-phosphate dehydrogenase OS=Anas platyrhynchos OX=8839 GN=GAPDH PE=3 SV=1		down	0.475661	0.00304311
193	tr|U3J540|U3J540_ANAPL	Uncharacterized protein OS=Anas platyrhynchos OX=8839 PE=4 SV=1		down	0.47435	0.00208025
17	tr|R0L7T9|R0L7T9_ANAPL	Transketolase (Fragment) OS=Anas platyrhynchos OX=8839 GN=Anapl_07219 PE=4 SV=1	tr|U3J698|U3J698_ANAPL	down	0.443967	0.000602286
742	tr|U3IL83|U3IL83_ANAPL	Uncharacterized protein OS=Anas platyrhynchos OX=8839 GN=LOC101803753 PE=3 SV=1	tr|R0K522|R0K522_ANAPL	down	0.442558	0.0267112
372	tr|R0KET6|R0KET6_ANAPL	Glutathione S-transferase 3 (Fragment) OS=Anas platyrhynchos OX=8839 GN=Anapl_07407 PE=4 SV=1		down	0.437208	0.00173299
163	tr|U3IR48|U3IR48_ANAPL	Dihydrolipoyl dehydrogenase OS=Anas platyrhynchos OX=8839 GN=DLD PE=3 SV=1		down	0.405021	0.00113334
12	tr|R0L1Y3|R0L1Y3_ANAPL	60 kDa heat shock protein, mitochondrial (Fragment) OS=Anas platyrhynchos OX=8839 GN=HSPD1 PE=3 SV=1		down	0.399175	3.29855e-08
72	tr|R0K525|R0K525_ANAPL	C-factor OS=Anas platyrhynchos OX=8839 GN=Anapl_10031 PE=3 SV=1		down	0.39088	0.0195085
28	tr|U3IAV6|U3IAV6_ANAPL	Aldehyde dehydrogenase 1 family member A1 OS=Anas platyrhynchos OX=8839 GN=ALDH1A1 PE=3 SV=1		down	0.387036	1.61423e-05
34	tr|U3IQT7|U3IQT7_ANAPL	UTP--glucose-1-phosphate uridylyltransferase OS=Anas platyrhynchos OX=8839 GN=UGP2 PE=3 SV=1	tr|R0LKW3|R0LKW3_ANAPL	down	0.383015	1.07758e-06
49	tr|U3ILF5|U3ILF5_ANAPL	Phosphoglycerate kinase OS=Anas platyrhynchos OX=8839 GN=PGK1 PE=3 SV=1		down	0.380781	1.05037e-06
403	tr|U3IP65|U3IP65_ANAPL	Uncharacterized protein OS=Anas platyrhynchos OX=8839 PE=4 SV=1	tr|R0KK84|R0KK84_ANAPL	down	0.377649	0.0429128
40	tr|U3IM27|U3IM27_ANAPL	Uncharacterized protein OS=Anas platyrhynchos OX=8839 GN=ALDH2 PE=3 SV=1		down	0.371896	2.11453e-06
199	tr|R0LBD9|R0LBD9_ANAPL	Sulfotransferase (Fragment) OS=Anas platyrhynchos OX=8839 GN=Anapl_16218 PE=3 SV=1		down	0.364312	0.0011272
37	tr|U3J2H8|U3J2H8_ANAPL	Fructose-bisphosphatase 1 OS=Anas platyrhynchos OX=8839 GN=FBP1 PE=3 SV=1	tr|R0K075|R0K075_ANAPL	down	0.364096	0.000437949
238	tr|R0LQU7|R0LQU7_ANAPL	Adenosine kinase (Fragment) OS=Anas platyrhynchos OX=8839 GN=ADK PE=4 SV=1		down	0.359981	0.00115325
9	tr|U3IU92|U3IU92_ANAPL	Albumin OS=Anas platyrhynchos OX=8839 GN=ALB PE=3 SV=1		down	0.348094	1.33695e-10
69	tr|U3ISF5|U3ISF5_ANAPL	Glutamine synthetase OS=Anas platyrhynchos OX=8839 GN=GLUL PE=3 SV=1		down	0.3362	3.44295e-06
292	tr|R0JFQ9|R0JFQ9_ANAPL	Peroxiredoxin-6 (Fragment) OS=Anas platyrhynchos OX=8839 GN=PRDX6 PE=4 SV=1		down	0.335059	0.000286832
102	tr|U3I8D8|U3I8D8_ANAPL	Triosephosphate isomerase OS=Anas platyrhynchos OX=8839 GN=TPI1 PE=3 SV=1		down	0.31944	0.00134726
82	tr|U3J9A9|U3J9A9_ANAPL	3-hydroxy-3-methylglutaryl coenzyme A synthase OS=Anas platyrhynchos OX=8839 GN=HMGCS2 PE=3 SV=1		down	0.312667	0.000225462
807	tr|U3IMG4|U3IMG4_ANAPL	Uncharacterized protein OS=Anas platyrhynchos OX=8839 GN=LOC101804092 PE=4 SV=1		down	0.289244	0.0380336
16	tr|U3J3X9|U3J3X9_ANAPL	5-aminoimidazole-4-carboxamide ribonucleotide formyltransferase/IMP cyclohydrolase OS=Anas platyrhynchos OX=8839 GN=ATIC PE=3 SV=1		down	0.284506	5.48702e-06
22	tr|A0A172QNN4|A0A172QNN4_ANAPL	Catalase OS=Anas platyrhynchos OX=8839 GN=CAT PE=2 SV=1		down	0.269633	8.23103e-09
712	tr|U3IIS8|U3IIS8_ANAPL	NME/NM23 nucleoside diphosphate kinase 4 OS=Anas platyrhynchos OX=8839 GN=NME4 PE=3 SV=1		down	0.222643	0.00909113
321	tr|R0M884|R0M884_ANAPL	Glutathione S-transferase (Fragment) OS=Anas platyrhynchos OX=8839 GN=LOC101798048 PE=4 SV=1		down	0.212579	0.00150421
124	tr|R0KFP7|R0KFP7_ANAPL	Glutathione S-transferase (Fragment) OS=Anas platyrhynchos OX=8839 GN=LOC101797566 PE=4 SV=1		down	0.190191	2.03383e-06

## Sheet: Table S4
Table S4 The KEGG signal pathway of differentially expressed proteins
#Pathway	Sample1 (161)	Sample2 (2378)	Pvalue	Pathway ID	Proteins	KOs
Metabolic pathways	93	559	2.85123e-22	ko01100	tr|R0JPE3|R0JPE3_ANAPL;tr|U3J925|U3J925_ANAPL;tr|U3IHG8|U3IHG8_ANAPL;tr|U3J7E0|U3J7E0_ANAPL;tr|U3J3X9|U3J3X9_ANAPL;tr|R0L7T9|R0L7T9_ANAPL;tr|U3I806|U3I806_ANAPL;tr|A0A172QNN4|A0A172QNN4_ANAPL;tr|U3IAV6|U3IAV6_ANAPL;tr|U3J1L1|U3J1L1_ANAPL;tr|U3ILD0|U3ILD0_ANAPL;tr|U3IQT7|U3IQT7_ANAPL;tr|U3J2H8|U3J2H8_ANAPL;tr|U3IM27|U3IM27_ANAPL;tr|U3IR67|U3IR67_ANAPL;tr|U3ILF5|U3ILF5_ANAPL;tr|U3I3S5|U3I3S5_ANAPL;…	K00288+K01648+K01623+K01681+K00602+K00615+K07515+K03781+K07249+K00134+K00544+K00963+K03841+K00128+K12405+K00927+K00323+K00026+K00031+K01915+K00616+K13368+K00600+K01810+K03934+K00294+K01641+K07509+K00016+K00079+K00081+K00084+K07508+K01897+K08764+K01803+K00627+K00789+K00140+K00249+K00025+K00799+K00613+K00232+K01900+K00382+K00831+K01679+K13951+K00251+K00274+K07413+K00856+K00764+K00022+K00451+K00121+…
Drug metabolism - cytochrome P450	14	36	2.51228e-08	ko00982	tr|R0KFP7|R0KFP7_ANAPL;tr|U3J540|U3J540_ANAPL;tr|U3IYQ3|U3IYQ3_ANAPL;tr|R0JJ64|R0JJ64_ANAPL;tr|U3J8D5|U3J8D5_ANAPL;tr|U3J5E2|U3J5E2_ANAPL;tr|U3J7S6|U3J7S6_ANAPL;tr|R0M884|R0M884_ANAPL;tr|R0KET6|R0KET6_ANAPL;tr|U3J0T0|U3J0T0_ANAPL;tr|R0M489|R0M489_ANAPL;tr|R0LDL0|R0LDL0_ANAPL;tr|R0JE46|R0JE46_ANAPL;tr|U3J9N7|U3J9N7_ANAPL	K00799+K13951+K00274+K07413+K00121+K00485
Glycolysis / Gluconeogenesis	15	43	4.36303e-08	ko00010	tr|U3IHG8|U3IHG8_ANAPL;tr|U3J1L1|U3J1L1_ANAPL;tr|U3J2H8|U3J2H8_ANAPL;tr|U3IM27|U3IM27_ANAPL;tr|U3ILF5|U3ILF5_ANAPL;tr|U3IRP3|U3IRP3_ANAPL;tr|U3IE74|U3IE74_ANAPL;tr|U3I8D8|U3I8D8_ANAPL;tr|U3ICQ7|U3ICQ7_ANAPL;sp|P13743|LDHB_ANAPL;tr|U3IR48|U3IR48_ANAPL;tr|U3J540|U3J540_ANAPL;tr|U3J5E2|U3J5E2_ANAPL;tr|R0KYW6|R0KYW6_ANAPL;tr|R0JMW7|R0JMW7_ANAPL	K01623+K00134+K03841+K00128+K00927+K01810+K00016+K01803+K00627+K00382+K13951+K00121+K01834
Valine, leucine and isoleucine degradation	15	51	5.68509e-07	ko00280	tr|U3I806|U3I806_ANAPL;tr|U3IM27|U3IM27_ANAPL;tr|U3J9A9|U3J9A9_ANAPL;tr|U3I6S1|U3I6S1_ANAPL;tr|R0LHZ1|R0LHZ1_ANAPL;tr|R0L320|R0L320_ANAPL;tr|U3ITA9|U3ITA9_ANAPL;tr|R0JGG2|R0JGG2_ANAPL;tr|U3J928|U3J928_ANAPL;tr|U3IR48|U3IR48_ANAPL;tr|U3IIH2|U3IIH2_ANAPL;tr|U3ILQ9|U3ILQ9_ANAPL;tr|R0JMW7|R0JMW7_ANAPL;tr|U3IXQ0|U3IXQ0_ANAPL;tr|U3J8T9|U3J8T9_ANAPL	K07515+K00128+K01641+K07509+K07508+K00140+K00249+K00232+K00382+K00022+K00253+K05605+K03334
Tyrosine metabolism	12	33	6.32131e-07	ko00350	tr|R0KFP7|R0KFP7_ANAPL;tr|U3J540|U3J540_ANAPL;tr|U3IYQ3|U3IYQ3_ANAPL;tr|R0LGH7|R0LGH7_ANAPL;tr|U3J5E2|U3J5E2_ANAPL;tr|R0M884|R0M884_ANAPL;tr|R0KET6|R0KET6_ANAPL;tr|U3J0T0|U3J0T0_ANAPL;tr|R0M489|R0M489_ANAPL;tr|U3J8T9|U3J8T9_ANAPL;tr|R0LDL0|R0LDL0_ANAPL;tr|R0JE46|R0JE46_ANAPL	K00799+K13951+K00274+K00451+K00121+K03334
Metabolism of xenobiotics by cytochrome P450	11	32	3.63397e-06	ko00980	tr|R0KFP7|R0KFP7_ANAPL;tr|U3J540|U3J540_ANAPL;tr|R0JJ64|R0JJ64_ANAPL;tr|U3J8D5|U3J8D5_ANAPL;tr|U3J5E2|U3J5E2_ANAPL;tr|U3J7S6|U3J7S6_ANAPL;tr|R0M884|R0M884_ANAPL;tr|R0KET6|R0KET6_ANAPL;tr|R0M489|R0M489_ANAPL;tr|R0LDL0|R0LDL0_ANAPL;tr|R0JE46|R0JE46_ANAPL	K00799+K13951+K07413+K00121
Glycine, serine and threonine metabolism	11	32	3.63397e-06	ko00260	tr|U3ILD0|U3ILD0_ANAPL;tr|U3I853|U3I853_ANAPL;tr|U3IUY3|U3IUY3_ANAPL;tr|U3I6G0|U3I6G0_ANAPL;tr|U3IR48|U3IR48_ANAPL;tr|U3ICK7|U3ICK7_ANAPL;tr|U3J1B2|U3J1B2_ANAPL;tr|U3IYQ3|U3IYQ3_ANAPL;tr|R0L6Y7|R0L6Y7_ANAPL;tr|U3J0T0|U3J0T0_ANAPL;tr|R0LB94|R0LB94_ANAPL	K00544+K00600+K00613+K00382+K00831+K00108+K00274+K01697+K00542
Arginine and proline metabolism	10	27	4.74612e-06	ko00330	tr|U3IM27|U3IM27_ANAPL;tr|U3ISF5|U3ISF5_ANAPL;tr|R0K4R7|R0K4R7_ANAPL;tr|U3I6G0|U3I6G0_ANAPL;tr|U3IYQ3|U3IYQ3_ANAPL;tr|R0L6Q1|R0L6Q1_ANAPL;tr|R0JMW7|R0JMW7_ANAPL;tr|U3IKH5|U3IKH5_ANAPL;tr|U3J0T0|U3J0T0_ANAPL;tr|R0LB94|R0LB94_ANAPL	K00128+K01915+K00294+K00613+K00274+K12657+K01480+K00542
Fatty acid metabolism	12	39	4.86492e-06	ko00071	tr|U3I806|U3I806_ANAPL;tr|U3IM27|U3IM27_ANAPL;tr|U3I6S1|U3I6S1_ANAPL;tr|R0LHZ1|R0LHZ1_ANAPL;tr|U3J4Z9|U3J4Z9_ANAPL;tr|U3ITA9|U3ITA9_ANAPL;tr|U3J928|U3J928_ANAPL;tr|U3J540|U3J540_ANAPL;tr|U3IIH2|U3IIH2_ANAPL;tr|U3J5E2|U3J5E2_ANAPL;tr|U3ILQ9|U3ILQ9_ANAPL;tr|R0JMW7|R0JMW7_ANAPL	K07515+K00128+K07509+K07508+K01897+K00249+K00232+K13951+K00022+K00121+K09479
Citrate cycle (TCA cycle)	10	28	6.95612e-06	ko00020	tr|U3J925|U3J925_ANAPL;tr|U3J7E0|U3J7E0_ANAPL;tr|U3IA60|U3IA60_ANAPL;tr|U3J597|U3J597_ANAPL;tr|U3ICQ7|U3ICQ7_ANAPL;tr|R0JXM5|R0JXM5_ANAPL;tr|R0KC12|R0KC12_ANAPL;tr|U3IR48|U3IR48_ANAPL;tr|R0L7Q0|R0L7Q0_ANAPL;tr|U3INY2|U3INY2_ANAPL	K01648+K01681+K00026+K00031+K00627+K00025+K01900+K00382+K01679+K00658
Propanoate metabolism	10	33	3.6439e-05	ko00640	tr|U3I806|U3I806_ANAPL;tr|U3IM27|U3IM27_ANAPL;tr|U3IE74|U3IE74_ANAPL;tr|R0L320|R0L320_ANAPL;tr|U3ITA9|U3ITA9_ANAPL;sp|P13743|LDHB_ANAPL;tr|U3J928|U3J928_ANAPL;tr|R0KC12|R0KC12_ANAPL;tr|R0JMW7|R0JMW7_ANAPL;tr|U3IXQ0|U3IXQ0_ANAPL	K07515+K00128+K00016+K00140+K00249+K00232+K01900+K05605
Histidine metabolism	6	14	0.000167278	ko00340	tr|U3IM27|U3IM27_ANAPL;tr|U3IYQ3|U3IYQ3_ANAPL;tr|U3I7S8|U3I7S8_ANAPL;tr|U3I814|U3I814_ANAPL;tr|R0JMW7|R0JMW7_ANAPL;tr|U3J0T0|U3J0T0_ANAPL	K00128+K00274+K01745+K01468
Glutathione metabolism	9	32	0.000173363	ko00480	tr|U3J597|U3J597_ANAPL;tr|R0KFP7|R0KFP7_ANAPL;tr|U3I5T1|U3I5T1_ANAPL;tr|R0M884|R0M884_ANAPL;tr|R0KET6|R0KET6_ANAPL;tr|R0M489|R0M489_ANAPL;tr|U3IJE0|U3IJE0_ANAPL;tr|R0LDL0|R0LDL0_ANAPL;tr|R0JE46|R0JE46_ANAPL	K00031+K00799+K11204+K05361
One carbon pool by folate	5	11	0.000442589	ko00670	tr|R0JPE3|R0JPE3_ANAPL;tr|U3J3X9|U3J3X9_ANAPL;tr|U3I853|U3I853_ANAPL;tr|U3IUY3|U3IUY3_ANAPL;tr|U3IKR7|U3IKR7_ANAPL	K00288+K00602+K00600+K00289
Pyruvate metabolism	8	34	0.0014756	ko00620	tr|U3IM27|U3IM27_ANAPL;tr|U3IA60|U3IA60_ANAPL;tr|U3IE74|U3IE74_ANAPL;tr|U3ICQ7|U3ICQ7_ANAPL;sp|P13743|LDHB_ANAPL;tr|R0JXM5|R0JXM5_ANAPL;tr|U3IR48|U3IR48_ANAPL;tr|R0JMW7|R0JMW7_ANAPL	K00128+K00026+K00016+K00627+K00025+K00382
Fatty acid elongation in mitochondria	4	9	0.00195017	ko00062	tr|U3I806|U3I806_ANAPL;tr|U3I6S1|U3I6S1_ANAPL;tr|R0LHZ1|R0LHZ1_ANAPL;tr|U3IIH2|U3IIH2_ANAPL	K07515+K07509+K07508+K00022
Tryptophan metabolism	8	36	0.00218875	ko00380	tr|U3I806|U3I806_ANAPL;tr|A0A172QNN4|A0A172QNN4_ANAPL;tr|U3IM27|U3IM27_ANAPL;tr|U3IYQ3|U3IYQ3_ANAPL;tr|U3IIH2|U3IIH2_ANAPL;tr|R0JMW7|R0JMW7_ANAPL;tr|U3J0T0|U3J0T0_ANAPL;tr|U3J8T9|U3J8T9_ANAPL	K07515+K03781+K00128+K00274+K00022+K03334
Lysine degradation	6	22	0.00263457	ko00310	tr|U3I806|U3I806_ANAPL;tr|U3IM27|U3IM27_ANAPL;tr|U3IIH2|U3IIH2_ANAPL;tr|R0M006|R0M006_ANAPL;tr|R0JMW7|R0JMW7_ANAPL;tr|U3INY2|U3INY2_ANAPL	K07515+K00128+K00022+K14157+K00658
PPAR signaling pathway	9	49	0.00467261	ko03320	tr|U3J9A9|U3J9A9_ANAPL;tr|U3J4Z9|U3J4Z9_ANAPL;tr|U3IKU2|U3IKU2_ANAPL;tr|U3ITA9|U3ITA9_ANAPL;tr|R0JGG2|R0JGG2_ANAPL;tr|U3I2B5|U3I2B5_ANAPL;tr|U3J928|U3J928_ANAPL;tr|U3I073|U3I073_ANAPL;tr|U3ILY2|U3ILY2_ANAPL	K01641+K01897+K08764+K00249+K08746+K00232+K08750+K08762
Cysteine and methionine metabolism	6	25	0.00527635	ko00270	tr|U3ILD0|U3ILD0_ANAPL;tr|U3IE74|U3IE74_ANAPL;tr|R0LR17|R0LR17_ANAPL;sp|P13743|LDHB_ANAPL;tr|R0L6Y7|R0L6Y7_ANAPL;tr|U3J8T9|U3J8T9_ANAPL	K00544+K00016+K00789+K01697+K03334
beta-Alanine metabolism	6	25	0.00527635	ko00410	tr|U3I806|U3I806_ANAPL;tr|U3IM27|U3IM27_ANAPL;tr|U3ITA9|U3ITA9_ANAPL;tr|U3J928|U3J928_ANAPL;tr|R0JMW7|R0JMW7_ANAPL;tr|U3IXQ0|U3IXQ0_ANAPL	K07515+K00128+K00249+K00232+K05605
Complement and coagulation cascades	7	34	0.00648152	ko04610	tr|U3I9E6|U3I9E6_ANAPL;tr|U3I742|U3I742_ANAPL;tr|R0JSX9|R0JSX9_ANAPL;tr|U3IA23|U3IA23_ANAPL;tr|U3ITB1|U3ITB1_ANAPL;tr|U3IQV8|U3IQV8_ANAPL;tr|U3IY44|U3IY44_ANAPL	K03904+K03910+K03903+K03905+K03995+K03984
Retinol metabolism	6	26	0.00648252	ko00830	tr|U3IAV6|U3IAV6_ANAPL;tr|U3J540|U3J540_ANAPL;tr|R0JJ64|R0JJ64_ANAPL;tr|U3J8D5|U3J8D5_ANAPL;tr|U3J5E2|U3J5E2_ANAPL;tr|U3J7S6|U3J7S6_ANAPL	K07249+K13951+K07413+K00121
Phenylalanine metabolism	4	14	0.011854	ko00360	tr|U3IYQ3|U3IYQ3_ANAPL;tr|R0JFQ9|R0JFQ9_ANAPL;tr|U3J0T0|U3J0T0_ANAPL;tr|U3J8T9|U3J8T9_ANAPL	K00274+K11188+K03334
Aminoacyl-tRNA biosynthesis	6	32	0.0182084	ko00970	tr|U3IU92|U3IU92_ANAPL;tr|U3ILW3|U3ILW3_ANAPL;tr|U3IDS0|U3IDS0_ANAPL;tr|U3IDM0|U3IDM0_ANAPL;tr|U3J090|U3J090_ANAPL;tr|U3J927|U3J927_ANAPL	K01883+K01872+K01870+K01866+K01892+K01868
Starch and sucrose metabolism	5	24	0.0198308	ko00500	tr|U3J9R8|U3J9R8_ANAPL;tr|U3IQT7|U3IQT7_ANAPL;tr|U3IRP3|U3IRP3_ANAPL;tr|U3IXH5|U3IXH5_ANAPL;tr|U3J667|U3J667_ANAPL	K00688+K00963+K01810+K00012+K12316
Pentose phosphate pathway	5	25	0.0234694	ko00030	tr|U3IHG8|U3IHG8_ANAPL;tr|R0L7T9|R0L7T9_ANAPL;tr|U3J2H8|U3J2H8_ANAPL;tr|U3ISI9|U3ISI9_ANAPL;tr|U3IRP3|U3IRP3_ANAPL	K01623+K00615+K03841+K00616+K01810
Glyoxylate and dicarboxylate metabolism	4	17	0.0240382	ko00630	tr|R0JPE3|R0JPE3_ANAPL;tr|U3J7E0|U3J7E0_ANAPL;tr|U3IA60|U3IA60_ANAPL;tr|R0JXM5|R0JXM5_ANAPL	K00288+K01681+K00026+K00025
Cyanoamino acid metabolism	2	4	0.0249647	ko00460	tr|U3I853|U3I853_ANAPL;tr|U3IUY3|U3IUY3_ANAPL	K00600
Linoleic acid metabolism	3	10	0.025668	ko00591	tr|R0JJ64|R0JJ64_ANAPL;tr|U3J8D5|U3J8D5_ANAPL;tr|U3J7S6|U3J7S6_ANAPL	K07413
Peroxisome	8	57	0.0355328	ko04146	tr|A0A172QNN4|A0A172QNN4_ANAPL;tr|U3IR67|U3IR67_ANAPL;tr|U3J597|U3J597_ANAPL;tr|U3J4Z9|U3J4Z9_ANAPL;tr|U3IKU2|U3IKU2_ANAPL;tr|U3ITA9|U3ITA9_ANAPL;tr|U3I2B5|U3I2B5_ANAPL;tr|U3J928|U3J928_ANAPL	K03781+K12405+K00031+K01897+K08764+K00249+K08746+K00232
Limonene and pinene degradation	2	5	0.0397723	ko00903	tr|U3IM27|U3IM27_ANAPL;tr|R0JMW7|R0JMW7_ANAPL	K00128
Pentose and glucuronate interconversions	4	20	0.0417859	ko00040	tr|U3IQT7|U3IQT7_ANAPL;tr|U3IM27|U3IM27_ANAPL;tr|R0JMW7|R0JMW7_ANAPL;tr|U3IXH5|U3IXH5_ANAPL	K00963+K00128+K00012
Ascorbate and aldarate metabolism	3	12	0.0425905	ko00053	tr|U3IM27|U3IM27_ANAPL;tr|R0JMW7|R0JMW7_ANAPL;tr|U3IXH5|U3IXH5_ANAPL	K00128+K00012
Arachidonic acid metabolism	4	21	0.0489842	ko00590	tr|U3J8E6|U3J8E6_ANAPL;tr|R0JJ64|R0JJ64_ANAPL;tr|U3J8D5|U3J8D5_ANAPL;tr|U3J7S6|U3J7S6_ANAPL	K00079+K00081+K00084+K07413
